# Supplementary material for: Multi-hierarchical profiling the structure-activity relationships of engineered nanomaterials at nano-bio interfaces
Source: Nat Commun. 2018 Oct 24;9:4416. doi: 10.1038/s41467-018-06869-9 (PMC6200803; doi:10.1038/s41467-018-06869-9)
Supplement: Supplementary file 3 — Supplementary Data 1 [file 41467_2018_6869_MOESM3_ESM.xls]

## Sheet: Putatively identified metabolit
List of putatively identified metabolites by PIUMet
mz-peak	PIUMet-ID	Metabolite-Name	HMDB-ID	origin	super-class	Cellular-location	monisotopic-moleculate-weight	Chemical-formula
m/z=767.5862224	met54015	PC(o-16:0/20:4(8Z,11Z,14Z,17Z))	HMDB0013407	Endogenous|Food	NULL	Extracellular|Membrane	767.583	C44H82NO7P
m/z=767.5862224	met47712	PC(o-18:2(9Z,12Z)/18:2(9Z,12Z))	HMDB0013435	Endogenous|Food	Organic compounds	Extracellular|Membrane	767.583	C44H82NO7P
m/z=748.5183319	met23067	PG(16:1(9Z)/18:0)	HMDB0010587	Endogenous|Food	Organic compounds	Membrane|Extracellular	748.525	C40H77O10P
m/z=529.323903	met15357	LysoPE(0:0/22:4(7Z,10Z,13Z,16Z))	HMDB0011493	Endogenous|Food	Organic compounds	Extracellular|Membrane	529.317	C27H48NO7P
m/z=529.323903	met45856	LysoPE(22:4(7Z,10Z,13Z,16Z)/0:0)	HMDB0011523	Endogenous|Food	Organic compounds	Extracellular|Membrane	529.317	C27H48NO7P
m/z=720.5002639	met72045	PG(16:1(9Z)/16:0)	HMDB0010585	Endogenous|Food	Organic compounds	Membrane|Extracellular	720.494	C38H73O10P
m/z=76.00975178	met23497	Glycolic acid	HMDB0000115	Endogenous	Organic compounds	Mitochondria|Peroxisome	76.016	C2H4O3
m/z=505.3146251	met24855	LysoPE(0:0/20:2(11Z,14Z))	HMDB0011483	Endogenous|Food	Organic compounds	Extracellular|Membrane	505.317	C25H48NO7P
m/z=580.0259763	met31238	UDP-L-iduronate	HMDB0012304	Endogenous	Organic compounds	NULL	580.034	C15H22N2O18P2
m/z=295.0663288	met13445	5-Aminoimidazole ribonucleotide	HMDB0001235	Endogenous	Organic compounds	Cytoplasm	295.057	C8H14N3O7P
m/z=136.0599812	met65890	Phenylacetic acid	HMDB0000209	Endogenous|Microbial	Benzenoids	NULL	136.052	C8H8O2
m/z=136.0599812	met32056	4-Hydroxyphenylacetaldehyde	HMDB0003767	Endogenous	Organic compounds	NULL	136.052	C8H8O2
m/z=791.5724837	met30581	PS(18:0/18:0)	HMDB0012378	Endogenous|Food	Organic compounds	Extracellular|Membrane	791.568	C42H82NO10P
m/z=809.5923056	met68236	PC(20:1(11Z)/18:3(9Z,12Z,15Z))	HMDB0008305	Endogenous|Food	Organic compounds	Extracellular|Membrane	809.593	C46H84NO8P
m/z=809.5923056	met33189	PC(18:0/20:4(5Z,8Z,11Z,14Z))	HMDB0008048	Endogenous|Food	Organic compounds	Extracellular|Membrane	809.593	C46H84NO8P
m/z=545.3551714	met1326	LysoPC(20:3(8Z,11Z,14Z))	HMDB0010394	Endogenous|Food	Organic compounds	Extracellular|Membrane	545.348	C28H52NO7P
m/z=545.3551714	met746	LysoPC(20:3(5Z,8Z,11Z))	HMDB0010393	Endogenous|Food	Organic compounds	Extracellular|Membrane	545.348	C28H52NO7P
m/z=297.0967877	met2297	5-Methylthioadenosine	HMDB0001173	Endogenous	Organic compounds	Cytoplasm (predicted from logP)	297.09	C11H15N5O3S
m/z=352.1170786	met70706	Cotinine glucuronide	HMDB0001013	Drug metabolite|Endogenous	Organic compounds	Cytoplasm (predicted from logP)	352.127	C16H20N2O7
m/z=678.6370154	met53260	CE(20:1(11Z))	HMDB0005193	Endogenous|Food	Organic compounds	Extracellular|Membrane	678.631	C47H82O2
m/z=437.2824253	met73521	PE(P-16:0e/0:0)	HMDB0011152	Endogenous|Food	Organic compounds	Extracellular|Membrane	437.291	C21H44NO6P
m/z=279.0533028	met3679	7-Hydroxyticlopidine	HMDB0013921	Drug metabolite|Endogenous	Organic compounds	Extracellular	279.048	C14H14ClNOS
m/z=329.0562791	met67166	Adenosine 2,3-cyclic phosphate	HMDB0011616	Endogenous	Organic compounds	NULL	329.053	C10H12N5O6P
m/z=403.0255212	met42126	CDP	HMDB0001546	Endogenous	Organic compounds	Mitochondria|Nucleus	403.018	C9H15N3O11P2
m/z=525.292873	met10259	LysoPE(22:6(4Z,7Z,10Z,13Z,16Z,19Z)/0:0)	HMDB0011526	Endogenous|Food	Organic compounds	Extracellular|Membrane	525.286	C27H44NO7P
m/z=307.0912382	met66909	(S)-Succinyldihydrolipoamide	HMDB0001177	Endogenous	Organic compounds	NULL	307.091	C12H21NO4S2
m/z=412.1253062	met8736	O-Deethylated candesartan	HMDB0013842	Drug metabolite|Endogenous	Organic compounds	Extracellular	412.128	C22H16N6O3
m/z=453.2925091	met59061	LysoPE(0:0/16:0)	HMDB0011473	Endogenous|Food	Organic compounds	Extracellular|Membrane	453.286	C21H44NO7P
m/z=453.2925091	met27474	LysoPE(16:0/0:0)	HMDB0011503	Endogenous|Food	Organic compounds	Extracellular|Membrane	453.286	C21H44NO7P
m/z=194.1225026	met51610	4-Hydroxypropofol	HMDB0014018	Drug metabolite|Endogenous	Organic compounds	Extracellular	194.131	C12H18O2
m/z=456.095526	met8564	Flavin Mononucleotide	HMDB0001520	Endogenous	Organic compounds	Cytoplasm (predicted from logP)	456.105	C17H21N4O9P
m/z=304.2318696	met7148	Cis-8,11,14,17-Eicosatetraenoic acid	HMDB0002177	Endogenous|Food	Organic compounds	Extracellular|Membrane	304.24	C20H32O2
m/z=527.2932329	met58098	LysoPE(22:5(7Z,10Z,13Z,16Z,19Z)/0:0)	HMDB0011525	Endogenous|Food	Organic compounds	Extracellular|Membrane	527.301	C27H46NO7P
m/z=527.2932329	met32195	LysoPE(0:0/22:5(7Z,10Z,13Z,16Z,19Z))	HMDB0011495	Endogenous|Food	Organic compounds	Extracellular|Membrane	527.301	C27H46NO7P
m/z=189.0439612	met46305	Kynurenic acid	HMDB0000715	Endogenous	Organic compounds	Cytoplasm	189.043	C10H7NO3
m/z=380.2553561	met8123	Bisnorcholic acid	HMDB0002082	Endogenous|Food	Lipids and lipid-like molecules	Extracellular	380.256	C22H36O5
m/z=886.5522834	met25504	PI(18:0/20:4(8Z,11Z,14Z,17Z))	HMDB0009816	Endogenous|Food	Organic compounds	Extracellular|Membrane	886.557	C47H83O13P
m/z=886.5522834	met43994	PI(22:4(10Z,13Z,16Z,19Z)/16:0)	HMDB0009912	Endogenous|Food	Organic compounds	Extracellular|Membrane	886.557	C47H83O13P
m/z=259.0374149	met48373	Glucosamine 6-phosphate	HMDB0001254	Endogenous	Organic compounds	Cytoplasm|Lysosome	259.046	C6H14NO8P
m/z=743.5523128	met43399	PE(18:1(11Z)/18:1(11Z))	HMDB0009025	Endogenous|Food	Organic compounds	Extracellular|Membrane	743.547	C41H78NO8P
m/z=743.5523128	met55510	PE(14:1(9Z)/22:1(13Z))	HMDB0008875	Endogenous|Food	Organic compounds	Extracellular|Membrane	743.547	C41H78NO8P
m/z=495.3396781	met18419	LysoPC(16:0)	HMDB0010382	Endogenous|Food	Organic compounds	Extracellular|Membrane	495.332	C24H50NO7P
m/z=159.0760025	met8740	Indoleacetaldehyde	HMDB0001190	Endogenous	Organic compounds	Cytoplasm|Mitochondria	159.068	C10H9NO
m/z=836.5360259	met58540	PI(16:0/18:1(9Z))	HMDB0009783	Endogenous|Food	Organic compounds	Extracellular|Membrane	836.541	C43H81O13P
m/z=836.5360259	met6803	PI(18:1(11Z)/16:0)	HMDB0009822	Endogenous|Food	Organic compounds	Extracellular|Membrane	836.541	C43H81O13P
m/z=475.2767675	met10725	LysoPE(0:0/18:3(9Z,12Z,15Z))	HMDB0011479	Endogenous|Food	Organic compounds	Extracellular|Membrane	475.27	C23H42NO7P
m/z=475.2767675	met35140	LysoPE(0:0/18:3(6Z,9Z,12Z))	HMDB0011478	Endogenous|Food	Organic compounds	Extracellular|Membrane	475.27	C23H42NO7P
m/z=139.0188733	met11688	4-Nitrophenol	HMDB0001232	Endogenous	Benzenoids	Cytoplasm|Extracellular	139.027	C6H5NO3
m/z=517.3190882	met37730	LysoPC(18:3(6Z,9Z,12Z))	HMDB0010387	Endogenous|Food	Organic compounds	Extracellular|Membrane	517.317	C26H48NO7P
m/z=517.3190882	met60979	LysoPC(18:3(9Z,12Z,15Z))	HMDB0010388	Endogenous|Food	Organic compounds	Extracellular|Membrane	517.317	C26H48NO7P
m/z=363.0526359	met31274	8-Oxo-dGMP	HMDB0011670	Endogenous	Organic compounds	NULL	363.058	C10H14N5O8P
m/z=345.044721	met5862	Guanosine 2,3-cyclic phosphate	HMDB0011629	Endogenous	Organic compounds	NULL	345.047	C10H12N5O7P
m/z=993.3141496	met53322	(S)-3-Hydroxytetradecanoyl-CoA	HMDB0003934	Endogenous|Food	Organic compounds	Extracellular|Membrane	993.308	C35H62N7O18P3S
m/z=202.1387046	met34683	Asymmetric dimethylarginine	HMDB0001539	Endogenous	Organic compounds	Cytoplasm (predicted from logP)	202.143	C8H18N4O2
m/z=481.3240824	met72417	LysoPE(0:0/18:0)	HMDB0011129	Endogenous|Food	Organic compounds	Extracellular|Membrane	481.317	C23H48NO7P
m/z=481.3240824	met42862	LysoPE(18:0/0:0)	HMDB0011130	Endogenous|Food	Organic compounds	Extracellular|Membrane	481.317	C23H48NO7P
m/z=131.0772701	met50114	3-Methylindole	HMDB0000466	Endogenous	Organoheterocyclic compounds	Membrane (predicted from logP)	131.073	C9H9N
m/z=523.3705387	met47958	LysoPC(0:0/18:0)	HMDB0011128	Endogenous|Food	Organic compounds	Extracellular|Membrane	523.364	C26H54NO7P
m/z=793.5555612	met12893	PE(20:3(5Z,8Z,11Z)/20:2(11Z,14Z))	HMDB0009330	Endogenous|Food	Organic compounds	Extracellular|Membrane	793.562	C45H80NO8P
m/z=793.5555612	met55057	PE(20:3(8Z,11Z,14Z)/20:2(11Z,14Z))	HMDB0009363	Endogenous|Food	Organic compounds	Extracellular|Membrane	793.562	C45H80NO8P
m/z=569.3549305	met72843	LysoPC(22:5(4Z,7Z,10Z,13Z,16Z))	HMDB0010402	Endogenous|Food	Organic compounds	Extracellular|Membrane	569.348	C30H52NO7P
m/z=519.339332	met64437	LysoPC(18:2(9Z,12Z))	HMDB0010386	Endogenous|Food	Organic compounds	Extracellular|Membrane	519.332	C26H50NO7P
m/z=236.0872228	met14796	N-Formylkynurenine	HMDB0001200	Endogenous	Organic compounds	Cytoplasm (predicted from logP)	236.08	C11H12N2O4
m/z=337.1018387	met19509	S-(Hydroxymethyl)glutathione	HMDB0004662	Endogenous	Organic compounds	Cytoplasm (predicted from logP)	337.094	C11H19N3O7S
m/z=298.1492071	met44233	Olomoucine	HMDB0035233	Drug|Food	Organic compounds	Cytoplasm|Extracellular	298.154	C15H18N6O
m/z=475.2657892	met10725	LysoPE(0:0/18:3(9Z,12Z,15Z))	HMDB0011479	Endogenous|Food	Organic compounds	Extracellular|Membrane	475.27	C23H42NO7P
m/z=475.2657892	met35140	LysoPE(0:0/18:3(6Z,9Z,12Z))	HMDB0011478	Endogenous|Food	Organic compounds	Extracellular|Membrane	475.27	C23H42NO7P
m/z=475.2657892	met68780	LysoPE(18:3(6Z,9Z,12Z)/0:0)	HMDB0011508	Endogenous|Food	Organic compounds	Extracellular|Membrane	475.27	C23H42NO7P
m/z=529.3076196	met15357	LysoPE(0:0/22:4(7Z,10Z,13Z,16Z))	HMDB0011493	Endogenous|Food	Organic compounds	Extracellular|Membrane	529.317	C27H48NO7P
m/z=865.6593829	met1436	PC(20:4(8Z,11Z,14Z,17Z)/22:0)	HMDB0008479	Endogenous|Food	Organic compounds	Extracellular|Membrane	865.656	C50H92NO8P
m/z=865.6593829	met65548	PC(20:0/22:4(7Z,10Z,13Z,16Z))	HMDB0008285	Endogenous|Food	Organic compounds	Extracellular|Membrane	865.656	C50H92NO8P
m/z=112.0355705	met58949	Uracil	HMDB0000300	Endogenous	Organoheterocyclic compounds	Extracellular	112.027	C4H4N2O2
m/z=126.8988207	met27720	Iodide	HMDB0012238	Endogenous	Inorganic compounds	NULL	126.904	I
m/z=145.165153	met19105	Spermidine	HMDB0001257	Endogenous	Organic compounds	Cytoplasm	145.158	C7H19N3
m/z=328.2319564	met29496	Docosahexaenoic acid	HMDB0002183	Endogenous|Food	Lipids and lipid-like molecules	Cytoplasm|Extracellular|Membrane	328.24	C22H32O2
m/z=567.3388996	met46633	LysoPC(22:6(4Z,7Z,10Z,13Z,16Z,19Z))	HMDB0010404	Endogenous|Food	Organic compounds	Extracellular|Membrane	567.332	C30H50NO7P
m/z=284.2630455	met69040	Stearic acid	HMDB0000827	Endogenous|Food	Lipids and lipid-like molecules	Cytoplasm|Extracellular|Membrane	284.272	C18H36O2
m/z=146.0510473	met29379	Adipic acid	HMDB0000448	Drug|Drug metabolite|Food	Lipids and lipid-like molecules	Cytoplasm	146.058	C6H10O4
m/z=404.2998121	met58711	MG(22:5(7Z,10Z,13Z,16Z,19Z)/0:0/0:0)	HMDB0011586	Endogenous|Food	Organic compounds	Extracellular|Membrane	404.293	C25H40O4
m/z=370.1847776	met28175	5a-Dihydrotestosterone sulfate	HMDB0006278	Drug or steroid metabolite|Endogenous|Food	Organic compounds	Cytoplasm|Extracellular|Membrane	370.181	C19H30O5S
m/z=307.0871361	met66909	(S)-Succinyldihydrolipoamide	HMDB0001177	Endogenous	Organic compounds	NULL	307.091	C12H21NO4S2
m/z=402.0262433	met29990	dTDP	HMDB0001274	Endogenous	Organic compounds	Mitochondria|Nucleus	402.023	C10H16N2O11P2
m/z=360.1035916	met15214	3-Methoxy-4-hydroxyphenylglycol glucuronide	HMDB0000496	Endogenous	Organic compounds	Cytoplasm	360.106	C15H20O10
m/z=309.089227	met57443	Inodxyl glucuronide	HMDB0010319	Endogenous	Organic compounds	NULL	309.085	C14H15NO7
m/z=571.3695827	met8835	LysoPC(22:4(7Z,10Z,13Z,16Z))	HMDB0010401	Endogenous|Food	Organic compounds	Extracellular|Membrane	571.364	C30H54NO7P
m/z=262.0454953	met19584	Sorbitol-6-phosphate	HMDB0005831	Endogenous	Organic compounds	NULL	262.045	C6H15O9P
m/z=69.99687483	met47412	Propynoic acid	HMDB0006804	Endogenous	Organic compounds	NULL	70.0055	C3H2O2
m/z=888.5723165	met28614	PI(20:1(11Z)/18:2(9Z,12Z))	HMDB0009872	Endogenous|Food	Organic compounds	Extracellular|Membrane	888.573	C47H85O13P
m/z=888.5723165	met71411	PI(16:0/22:3(10Z,13Z,16Z))	HMDB0009792	Endogenous|Food	Organic compounds	Extracellular|Membrane	888.573	C47H85O13P
m/z=571.3627051	met8835	LysoPC(22:4(7Z,10Z,13Z,16Z))	HMDB0010401	Endogenous|Food	Organic compounds	Extracellular|Membrane	571.364	C30H54NO7P
m/z=717.5727594	met27140	PC(o-16:0/16:1(9Z))	HMDB0013404	Endogenous|Food	Organic compounds	Extracellular|Membrane	717.567	C40H80NO7P
m/z=467.3057774	met5395	LysoPC(14:0)	HMDB0010379	Endogenous|Food	Organic compounds	Extracellular|Membrane	467.301	C22H46NO7P
m/z=392.2999501	met61308	3b,12a-Dihydroxy-5b-cholanoic acid	HMDB0000438	Endogenous|Food	Lipids and lipid-like molecules	Extracellular	392.293	C24H40O4
m/z=392.2999501	met19081	3b,7a-Dihydroxy-5b-cholanoic acid	HMDB0000361	Endogenous|Food	Lipids and lipid-like molecules	Extracellular	392.293	C24H40O4
m/z=386.3582884	met2384	5a-Cholest-8-en-3b-ol	HMDB0006841	Endogenous|Food	Lipids and lipid-like molecules	Extracellular|Membrane|Endoplasmic reticulum	386.355	C27H46O
m/z=386.3582884	met66296	Lathosterol	HMDB0001170	Endogenous|Food	Lipids and lipid-like molecules	Extracellular|Membrane (predicted from logP)|Endoplasmic reticulum	386.355	C27H46O
m/z=384.3394063	met68848	5a-Cholesta-7,24-dien-3b-ol	HMDB0006842	Endogenous|Food	Lipids and lipid-like molecules	Extracellular|Membrane (predicted from logP)|Endoplasmic reticulum	384.339	C27H44O
m/z=384.3394063	met31178	Zymosterol intermediate 2	HMDB0006271	Endogenous|Food	Lipids and lipid-like molecules	Extracellular|Membrane|Endoplasmic reticulum	384.339	C27H44O
m/z=384.3394063	met31179	Zymosterol intermediate 2	HMDB0006271	Endogenous|Food	Lipids and lipid-like molecules	Extracellular|Membrane|Endoplasmic reticulum	384.339	C27H44O
m/z=384.3394063	met19372	5,6-trans-Vitamin D3	HMDB0006719	Endogenous|Food	Lipids and lipid-like molecules	Extracellular|Membrane	384.339	C27H44O
m/z=402.0245787	met29990	dTDP	HMDB0001274	Endogenous	Organic compounds	Mitochondria|Nucleus	402.023	C10H16N2O11P2
m/z=400.3410368	met40991	Calcidiol	HMDB0003550	Endogenous|Food	Lipids and lipid-like molecules	Cytoplasm|Extracellular|Membrane (predicted from logP)|Mitochondria	400.334	C27H44O2
m/z=400.3410368	met53306	5,6-trans-25-Hydroxyvitamin D3	HMDB0006721	Endogenous|Food	Lipids and lipid-like molecules	Extracellular|Membrane	400.334	C27H44O2
m/z=400.3410368	met25851	7-Ketocholesterol	HMDB0000501	Endogenous|Food	Lipids and lipid-like molecules	Extracellular|Membrane (predicted from logP)	400.334	C27H44O2
m/z=400.3410368	met36148	7a-Hydroxy-cholestene-3-one	HMDB0001993	Endogenous|Food	Lipids and lipid-like molecules	Extracellular	400.334	C27H44O2
m/z=691.5564753	met7906	PC(o-14:0/16:0)	HMDB0013341	Endogenous|Food	Organic compounds	Extracellular|Membrane	691.552	C38H78NO7P
m/z=192.081459	met25688	Hydroxycotinine	HMDB0001390	Drug metabolite|Endogenous	Organic compounds	Cytoplasm (predicted from logP)	192.09	C10H12N2O2
m/z=776.6848385	met45366	TG(16:0/14:0/16:1(9Z))	HMDB0010412	Endogenous|Food	NULL	Extracellular|Membrane	776.689	C49H92O6
m/z=776.6848385	met49749	Thyroxine	HMDB0000248	Endogenous	Organic acids and derivatives	Cytoplasm|Extracellular|Membrane (predicted from logP)	776.687	C15H11I4NO4
m/z=767.5871431	met47712	PC(o-18:2(9Z,12Z)/18:2(9Z,12Z))	HMDB0013435	Endogenous|Food	Organic compounds	Extracellular|Membrane	767.583	C44H82NO7P
m/z=302.231622	met67523	Retinyl ester	HMDB0003598	Endogenous|Food	Organic compounds	Extracellular|Membrane (predicted from logP)	302.225	C20H30O2
m/z=553.3248734	met33507	LysoPE(24:6(6Z,9Z,12Z,15Z,18Z,21Z)/0:0)	HMDB0011529	Endogenous|Food	Organic compounds	Extracellular|Membrane	553.317	C29H48NO7P
m/z=460.3599642	met40833	13-Carboxy-alpha-tocopherol	HMDB0012555	Endogenous|Food	Organic compounds	Extracellular|Membrane	460.355	C29H48O4
m/z=332.2630322	met25304	Adrenic acid	HMDB0002226	Endogenous|Food	Organic compounds	Cytoplasm|Extracellular|Membrane (predicted from logP)|Peroxisome	332.272	C22H36O2
m/z=300.1381087	met29992	Promazine 5-sulfoxide	HMDB0013938	Drug metabolite|Endogenous	Organic compounds	Extracellular	300.13	C17H20N2OS
m/z=515.2998795	met41167	LysoPC(18:4(6Z,9Z,12Z,15Z))	HMDB0010389	Endogenous|Food	Organic compounds	Extracellular|Membrane	515.301	C26H46NO7P
m/z=515.2998795	met33121	Taurallocholic acid	HMDB0000922	Endogenous|Food	Lipids and lipid-like molecules	Extracellular	515.292	C26H45NO7S
m/z=515.2998795	met3399	Tauroursocholic acid	HMDB0000889	Endogenous|Food	Lipids and lipid-like molecules	Extracellular	515.292	C26H45NO7S
m/z=328.0652529	met23140	2,3-Epoxyaflatoxin B1	HMDB0006558	Endogenous	Organic compounds	Cytoplasm|Extracellular	328.058	C17H12O7
m/z=833.5865896	met50215	PC(20:4(5Z,8Z,11Z,14Z)/20:2(11Z,14Z))	HMDB0008440	Endogenous|Food	Organic compounds	Extracellular|Membrane	833.593	C48H84NO8P
m/z=833.5865896	met18797	PC(18:0/22:6(4Z,7Z,10Z,13Z,16Z,19Z))	HMDB0008057	Endogenous|Food	Organic compounds	Extracellular|Membrane	833.593	C48H84NO8P
m/z=252.0571074	met5341	Hydroxyzileuton	HMDB0013968	Drug metabolite|Endogenous	Organic compounds	Extracellular	252.057	C11H12N2O3S
m/z=192.0342006	met2284	Citric acid	HMDB0000094	Endogenous	Organic acids and derivatives	Cytoplasm|Extracellular|Mitochondria	192.027	C6H8O7
m/z=456.1138741	met8564	Flavin Mononucleotide	HMDB0001520	Endogenous	Organic compounds	Cytoplasm (predicted from logP)	456.105	C17H21N4O9P
m/z=549.3858383	met54395	LysoPC(20:1(11Z))	HMDB0010391	Endogenous|Food	Organic compounds	Extracellular|Membrane	549.379	C28H56NO7P
m/z=440.3251639	met42200	13-Hydroxy-alpha-tocotrienol	HMDB0012560	Endogenous|Food	Organic compounds	Extracellular|Membrane	440.329	C29H44O3
m/z=218.1060513	met57769	N-Acetylserotonin	HMDB0001238	Drug metabolite|Endogenous	Organic compounds	Cytoplasm|Membrane	218.106	C12H14N2O2
m/z=307.0909551	met66909	(S)-Succinyldihydrolipoamide	HMDB0001177	Endogenous	Organic compounds	NULL	307.091	C12H21NO4S2
m/z=307.0909551	met70469	Glutathione	HMDB0000125	Drug metabolite|Endogenous	Organic compounds	Cytoplasm|Extracellular|Mitochondria|Endoplasmic reticulum	307.084	C10H17N3O6S
m/z=509.3551261	met45039	LysoPC(17:0)	HMDB0012108	Endogenous|Food	Organic compounds	Extracellular|Membrane	509.348	C25H52NO7P
m/z=509.3551261	met69133	LysoPE(0:0/20:0)	HMDB0011481	Endogenous|Food	Organic compounds	Extracellular|Membrane	509.348	C25H52NO7P
m/z=509.3551261	met39522	LysoPE(20:0/0:0)	HMDB0011511	Endogenous|Food	Organic compounds	Extracellular|Membrane	509.348	C25H52NO7P
m/z=499.2624777	met61017	LysoPE(20:5(5Z,8Z,11Z,14Z,17Z)/0:0)	HMDB0011519	Endogenous|Food	Organic compounds	Extracellular|Membrane	499.27	C25H42NO7P
m/z=549.3857492	met54395	LysoPC(20:1(11Z))	HMDB0010391	Endogenous|Food	Organic compounds	Extracellular|Membrane	549.379	C28H56NO7P
m/z=501.2929889	met41275	LysoPE(20:4(8Z,11Z,14Z,17Z)/0:0)	HMDB0011518	Endogenous|Food	Organic compounds	Extracellular|Membrane	501.286	C25H44NO7P
m/z=150.0596428	met10984	D-Ribose	HMDB0000283	Endogenous	Organic oxygen compounds	Extracellular	150.053	C5H10O5
m/z=150.0596428	met2901	4-Coumaryl alcohol	HMDB0003654	Endogenous	Organic compounds	Cytoplasm|Extracellular	150.068	C9H10O2
m/z=150.0596428	met52308	D-Xylose	HMDB0000098	Endogenous	Organic compounds	Cytoplasm|Extracellular|Lysosome	150.053	C5H10O5
m/z=543.3358636	met54967	LysoPC(20:4(8Z,11Z,14Z,17Z))	HMDB0010396	Endogenous|Food	Organic compounds	Extracellular|Membrane	543.332	C28H50NO7P
m/z=543.3358636	met25833	LysoPC(20:4(5Z,8Z,11Z,14Z))	HMDB0010395	Endogenous|Food	Organic compounds	Extracellular|Membrane	543.332	C28H50NO7P
m/z=139.0190364	met11688	4-Nitrophenol	HMDB0001232	Endogenous	Benzenoids	Cytoplasm|Extracellular	139.027	C6H5NO3
m/z=505.3220071	met24855	LysoPE(0:0/20:2(11Z,14Z))	HMDB0011483	Endogenous|Food	Organic compounds	Extracellular|Membrane	505.317	C25H48NO7P
m/z=274.0517443	met2104	cis,trans-5-Hydroxythalidomide	HMDB0013870	Drug metabolite|Endogenous	Organic compounds	Extracellular	274.059	C13H10N2O5
m/z=780.2407418	met20922	N,N-Diacetylchitobiosyldiphosphodolichol	HMDB0001196	Endogenous|Food	Organic compounds	Extracellular|Membrane	780.248	C28H50N2O19P2
m/z=993.3057326	met53322	(S)-3-Hydroxytetradecanoyl-CoA	HMDB0003934	Endogenous|Food	Organic compounds	Extracellular|Membrane	993.308	C35H62N7O18P3S
m/z=332.2776062	met25304	Adrenic acid	HMDB0002226	Endogenous|Food	Organic compounds	Cytoplasm|Extracellular|Membrane (predicted from logP)|Peroxisome	332.272	C22H36O2
m/z=503.2932327	met37763	LysoPE(20:3(8Z,11Z,14Z)/0:0)	HMDB0011516	Endogenous|Food	Organic compounds	Extracellular|Membrane	503.301	C25H46NO7P
m/z=503.2932327	met68588	LysoPE(0:0/20:3(8Z,11Z,14Z))	HMDB0011486	Endogenous|Food	Organic compounds	Extracellular|Membrane	503.301	C25H46NO7P
m/z=300.1709556	met11616	Adrenosterone	HMDB0006772	Endogenous|Food	Lipids and lipid-like molecules	Extracellular|Membrane	300.173	C19H24O3
m/z=344.1403013	met18040	Melibiitol	HMDB0006791	Endogenous	Organic compounds	NULL	344.132	C12H24O11
m/z=317.3020299	met22450	Phytosphingosine	HMDB0004610	Endogenous|Food	Organic compounds	Extracellular|Membrane (predicted from logP)	317.293	C18H39NO3
m/z=338.0629275	met54115	AICAR	HMDB0001517	Endogenous	Organic compounds	Cytoplasm (predicted from logP)	338.063	C9H15N4O8P
m/z=183.0514463	met58869	4-Pyridoxic acid	HMDB0000017	Endogenous	Organic compounds	Cytoplasm|Extracellular	183.053	C8H9NO4
m/z=551.3887604	met67232	LysoPC(20:0)	HMDB0010390	Endogenous|Food	Organic compounds	Extracellular|Membrane	551.395	C28H58NO7P
m/z=771.6138457	met39958	PC(o-18:0/18:2(9Z,12Z))	HMDB0013418	Endogenous|Food	Organic compounds	Extracellular|Membrane	771.614	C44H86NO7P
m/z=569.3492119	met48402	LysoPC(22:5(7Z,10Z,13Z,16Z,19Z))	HMDB0010403	Endogenous|Food	Organic compounds	Extracellular|Membrane	569.348	C30H52NO7P
m/z=569.3492119	met72843	LysoPC(22:5(4Z,7Z,10Z,13Z,16Z))	HMDB0010402	Endogenous|Food	Organic compounds	Extracellular|Membrane	569.348	C30H52NO7P
m/z=515.3052114	met41167	LysoPC(18:4(6Z,9Z,12Z,15Z))	HMDB0010389	Endogenous|Food	Organic compounds	Extracellular|Membrane	515.301	C26H46NO7P
m/z=836.0510487	met4537	Diadenosine tetraphosphate	HMDB0001211	Endogenous	Organic compounds	NULL	836.048	C20H28N10O19P4
m/z=423.2456707	met33400	LysoPE(0:0/14:1(9Z))	HMDB0011471	Endogenous|Food	Organic compounds	Extracellular|Membrane	423.239	C19H38NO7P
m/z=423.2456707	met67004	LysoPE(14:1(9Z)/0:0)	HMDB0011501	Endogenous|Food	Organic compounds	Extracellular|Membrane	423.239	C19H38NO7P
m/z=193.0287773	met48474	D-Dopachrome	HMDB0011622	Endogenous	Organic compounds	NULL	193.038	C9H7NO4
m/z=193.0287773	met27465	L-Dopachrome	HMDB0001430	Endogenous	Organic compounds	Cytoplasm (predicted from logP)	193.038	C9H7NO4
m/z=199.9987356	met41728	D-Erythrose 4-phosphate	HMDB0001321	Endogenous	Organic compounds	Cytoplasm (predicted from logP)	200.009	C4H9O7P
m/z=208.0765261	met3495	Formyl-5-hydroxykynurenamine	HMDB0012948	Endogenous	Organic compounds	NULL	208.085	C10H12N2O3
m/z=493.3241995	met28887	LysoPC(16:1(9Z))	HMDB0010383	Endogenous|Food	Organic compounds	Extracellular|Membrane	493.317	C24H48NO7P
m/z=344.1905432	met12805	11-Dehydrocorticosterone	HMDB0004029	Endogenous|Food	Organic compounds	Extracellular|Membrane	344.199	C21H28O4
m/z=836.5349053	met58540	PI(16:0/18:1(9Z))	HMDB0009783	Endogenous|Food	Organic compounds	Extracellular|Membrane	836.541	C43H81O13P
m/z=836.5349053	met6803	PI(18:1(11Z)/16:0)	HMDB0009822	Endogenous|Food	Organic compounds	Extracellular|Membrane	836.541	C43H81O13P
m/z=836.5349053	met13112	PI(18:1(9Z)/16:0)	HMDB0009834	Endogenous|Food	Organic compounds	Extracellular|Membrane	836.541	C43H81O13P
m/z=604.1796785	met26768	Ferrocytochrome	HMDB0012947	Endogenous	NULL	NULL	604.177	C33H32FeN4O4
m/z=505.3191839	met24855	LysoPE(0:0/20:2(11Z,14Z))	HMDB0011483	Endogenous|Food	Organic compounds	Extracellular|Membrane	505.317	C25H48NO7P
m/z=505.3191839	met18589	LysoPE(20:2(11Z,14Z)/0:0)	HMDB0011513	Endogenous|Food	Organic compounds	Extracellular|Membrane	505.317	C25H48NO7P
m/z=304.2474538	met7148	Cis-8,11,14,17-Eicosatetraenoic acid	HMDB0002177	Endogenous|Food	Organic compounds	Extracellular|Membrane	304.24	C20H32O2
m/z=507.3399422	met2683	LysoPE(0:0/20:1(11Z))	HMDB0011482	Endogenous|Food	Organic compounds	Extracellular|Membrane	507.332	C25H50NO7P
m/z=366.243508	met5855	Tetrahydrocortisol	HMDB0000949	Endogenous|Food	Lipids and lipid-like molecules	Extracellular|Membrane	366.241	C21H34O5
m/z=168.0513942	met12873	3,4-Dihydroxymandelaldehyde	HMDB0006242	Endogenous	Organic compounds	Cytoplasm	168.042	C8H8O4
m/z=168.0513942	met67697	3,4-Dihydroxybenzeneacetic acid	HMDB0001336	Endogenous|Microbial	Organic compounds	Cytoplasm	168.042	C8H8O4
m/z=337.0834321	met74042	2,8-Dihydroxyquinoline-beta-D-glucuronide	HMDB0011658	Endogenous	Organic compounds	NULL	337.08	C15H15NO8
m/z=423.2291503	met33400	LysoPE(0:0/14:1(9Z))	HMDB0011471	Endogenous|Food	Organic compounds	Extracellular|Membrane	423.239	C19H38NO7P
m/z=423.2291503	met67004	LysoPE(14:1(9Z)/0:0)	HMDB0011501	Endogenous|Food	Organic compounds	Extracellular|Membrane	423.239	C19H38NO7P
m/z=146.0766933	met33972	Ureidoisobutyric acid	HMDB0002031	Endogenous	Organic compounds	Cytoplasm (predicted from logP)	146.069	C5H10N2O3
m/z=146.0766933	met73465	D-Glutamine	HMDB0003423	Endogenous	Organic compounds	Cytoplasm (predicted from logP)	146.069	C5H10N2O3
m/z=612.1441229	met42865	Oxidized glutathione	HMDB0003337	Endogenous	Organic compounds	Extracellular|Mitochondria	612.152	C20H32N6O12S2
m/z=888.5632393	met28614	PI(20:1(11Z)/18:2(9Z,12Z))	HMDB0009872	Endogenous|Food	Organic compounds	Extracellular|Membrane	888.573	C47H85O13P
m/z=888.5632393	met71411	PI(16:0/22:3(10Z,13Z,16Z))	HMDB0009792	Endogenous|Food	Organic compounds	Extracellular|Membrane	888.573	C47H85O13P
m/z=499.2772986	met54563	LysoPE(0:0/20:5(5Z,8Z,11Z,14Z,17Z))	HMDB0011489	Endogenous|Food	Organic compounds	Extracellular|Membrane	499.27	C25H42NO7P
m/z=499.2772986	met61017	LysoPE(20:5(5Z,8Z,11Z,14Z,17Z)/0:0)	HMDB0011519	Endogenous|Food	Organic compounds	Extracellular|Membrane	499.27	C25H42NO7P
m/z=479.2933699	met33968	LysoPE(0:0/18:1(9Z))	HMDB0011476	Endogenous|Food	Organic compounds	Extracellular|Membrane	479.301	C23H46NO7P
m/z=479.2933699	met65224	LysoPE(18:1(9Z)/0:0)	HMDB0011506	Endogenous|Food	Organic compounds	Extracellular|Membrane	479.301	C23H46NO7P
m/z=541.3234039	met65458	LysoPC(20:5(5Z,8Z,11Z,14Z,17Z))	HMDB0010397	Endogenous|Food	Organic compounds	Extracellular|Membrane	541.317	C28H48NO7P
m/z=120.0494391	met45984	Purine	HMDB0001366	Endogenous	Organoheterocyclic compounds	Cytoplasm (predicted from logP)	120.044	C5H4N4
m/z=76.0100106	met23497	Glycolic acid	HMDB0000115	Endogenous	Organic compounds	Mitochondria|Peroxisome	76.016	C2H4O3
m/z=60.98744662	met70639	Hydrogen carbonate	HMDB0000595	Endogenous	Organic acids and derivatives	Cytoplasm|Extracellular|Mitochondria	60.9926	CHO3
m/z=998.4851267	met62068	PIP2(16:0/18:0)	HMDB0010035	Endogenous|Food	Organic compounds	Extracellular|Membrane	998.49	C43H85O19P3
m/z=365.2030801	met51514	5-O-Desmethyldonepezil	HMDB0013958	Drug metabolite|Endogenous	Organic compounds	Extracellular	365.199	C23H27NO3
m/z=178.0484703	met39615	3-Keto-b-D-galactose	HMDB0001385	Endogenous	Organic compounds	Cytoplasm (predicted from logP)	178.048	C6H10O6
m/z=178.0484703	met9165	Cysteinyl-Glycine	HMDB0028775	Endogenous	Organic compounds	NULL	178.041	C5H10N2O3S
m/z=111.9331591	met45241	Thiosulfate	HMDB0000257	Endogenous	Inorganic compounds	Extracellular|Mitochondria	111.929	O3S2
m/z=479.3084624	met42185	LysoPE(0:0/18:1(11Z))	HMDB0011475	Endogenous|Food	Organic compounds	Extracellular|Membrane	479.301	C23H46NO7P
m/z=479.3084624	met1290	LysoPE(18:1(11Z)/0:0)	HMDB0011505	Endogenous|Food	Organic compounds	Extracellular|Membrane	479.301	C23H46NO7P
m/z=479.3084624	met33968	LysoPE(0:0/18:1(9Z))	HMDB0011476	Endogenous|Food	Organic compounds	Extracellular|Membrane	479.301	C23H46NO7P
m/z=479.3084624	met65224	LysoPE(18:1(9Z)/0:0)	HMDB0011506	Endogenous|Food	Organic compounds	Extracellular|Membrane	479.301	C23H46NO7P
m/z=339.0554462	met61375	5-amino-1-(5-phospho-D-ribosyl)imidazole-4-carboxylate	HMDB0006273	Endogenous	Organic compounds	Cytoplasm	339.047	C9H14N3O9P
m/z=300.1197115	met29992	Promazine 5-sulfoxide	HMDB0013938	Drug metabolite|Endogenous	Organic compounds	Extracellular	300.13	C17H20N2OS
m/z=425.2449444	met13577	LysoPE(0:0/14:0)	HMDB0011470	Endogenous|Food	Organic compounds	Extracellular|Membrane	425.254	C19H40NO7P
m/z=425.2449444	met54224	LysoPE(14:0/0:0)	HMDB0011500	Endogenous|Food	Organic compounds	Extracellular|Membrane	425.254	C19H40NO7P
m/z=783.5822069	met7600	PC(20:3(8Z,11Z,14Z)/16:0)	HMDB0008397	Endogenous|Food	Organic compounds	Extracellular|Membrane	783.578	C44H82NO8P
m/z=783.5822069	met41969	PC(18:3(6Z,9Z,12Z)/18:0)	HMDB0008168	Endogenous|Food	Organic compounds	Extracellular|Membrane	783.578	C44H82NO8P
m/z=528.1672394	met41259	17-beta-estradiol 3-sulfate-17-(beta-D-glucuronide)	HMDB0010358	Drug or steroid metabolite|Endogenous|Food	Organic compounds	Cytoplasm|Extracellular|Membrane	528.167	C24H32O11S
m/z=282.2471855	met25282	Elaidic acid	HMDB0000573	Endogenous|Food	Lipids and lipid-like molecules	Cytoplasm|Extracellular|Membrane (predicted from logP)	282.256	C18H34O2
m/z=282.2471855	met68668	Vaccenic acid	HMDB0003231	Endogenous|Food	Organic compounds	Cytoplasm|Extracellular|Membrane (predicted from logP)	282.256	C18H34O2
m/z=208.0920322	met49012	L-Kynurenine	HMDB0000684	Endogenous	Organic compounds	Cytoplasm (predicted from logP)	208.085	C10H12N2O3
m/z=208.0920322	met3495	Formyl-5-hydroxykynurenamine	HMDB0012948	Endogenous	Organic compounds	NULL	208.085	C10H12N2O3
m/z=317.2995933	met22450	Phytosphingosine	HMDB0004610	Endogenous|Food	Organic compounds	Extracellular|Membrane (predicted from logP)	317.293	C18H39NO3
m/z=612.1595783	met42865	Oxidized glutathione	HMDB0003337	Endogenous	Organic compounds	Extracellular|Mitochondria	612.152	C20H32N6O12S2
m/z=507.375764	met31922	LysoPC(P-18:0)	HMDB0013122	Endogenous|Food	Organic compounds	Extracellular|Membrane	507.369	C26H54NO6P
m/z=481.3092464	met72417	LysoPE(0:0/18:0)	HMDB0011129	Endogenous|Food	Organic compounds	Extracellular|Membrane	481.317	C23H48NO7P
m/z=481.3092464	met42862	LysoPE(18:0/0:0)	HMDB0011130	Endogenous|Food	Organic compounds	Extracellular|Membrane	481.317	C23H48NO7P
m/z=505.3070537	met24855	LysoPE(0:0/20:2(11Z,14Z))	HMDB0011483	Endogenous|Food	Organic compounds	Extracellular|Membrane	505.317	C25H48NO7P
m/z=505.3070537	met18589	LysoPE(20:2(11Z,14Z)/0:0)	HMDB0011513	Endogenous|Food	Organic compounds	Extracellular|Membrane	505.317	C25H48NO7P
m/z=198.0400616	met42591	3-Dechloroethylifosfamide	HMDB0013858	Drug metabolite|Endogenous	Organic compounds	Extracellular	198.032	C5H12ClN2O2P
m/z=153.0343553	met4858	3-Hydroxyanthranilic acid	HMDB0001476	Endogenous	Organic compounds	Cytoplasm|Membrane	153.043	C7H7NO3
m/z=135.0761788	met72938	2-Phenylacetamide	HMDB0010715	Endogenous	Organic compounds	NULL	135.068	C8H9NO
m/z=517.3267563	met37730	LysoPC(18:3(6Z,9Z,12Z))	HMDB0010387	Endogenous|Food	Organic compounds	Extracellular|Membrane	517.317	C26H48NO7P
m/z=517.3267563	met60979	LysoPC(18:3(9Z,12Z,15Z))	HMDB0010388	Endogenous|Food	Organic compounds	Extracellular|Membrane	517.317	C26H48NO7P
m/z=529.3137778	met15357	LysoPE(0:0/22:4(7Z,10Z,13Z,16Z))	HMDB0011493	Endogenous|Food	Organic compounds	Extracellular|Membrane	529.317	C27H48NO7P
m/z=204.0820917	met48294	3-Hydroxymethylantipyrine	HMDB0013840	Drug metabolite|Endogenous	Organic compounds	Extracellular	204.09	C11H12N2O2
m/z=379.095556	met73047	S-Lactoylglutathione	HMDB0001066	Endogenous	Organic compounds	Mitochondria	379.105	C13H21N3O8S
m/z=222.0823134	met61627	Ethyl glucuronide	HMDB0010325	Drug metabolite|Endogenous	Organic compounds	Cytoplasm	222.074	C8H14O7
m/z=122.0294279	met20072	Benzoic acid	HMDB0001870	Food|Microbial	Benzenoids	Cytoplasm|Extracellular|Endoplasmic reticulum	122.037	C7H6O2
m/z=406.306099	met13185	MG(0:0/22:4(7Z,10Z,13Z,16Z)/0:0)	HMDB0011554	Endogenous|Food	Organic compounds	Extracellular|Membrane	406.308	C25H42O4
m/z=507.3756673	met31922	LysoPC(P-18:0)	HMDB0013122	Endogenous|Food	Organic compounds	Extracellular|Membrane	507.369	C26H54NO6P
m/z=339.1000433	met45874	5-Hydroxy-6-methoxyindole glucuronide	HMDB0010363	Endogenous	Organic compounds	NULL	339.095	C15H17NO8
m/z=437.2984808	met73521	PE(P-16:0e/0:0)	HMDB0011152	Endogenous|Food	Organic compounds	Extracellular|Membrane	437.291	C21H44NO6P
m/z=122.9118993	met8763	Arsenite	HMDB0011620	Endogenous	Inorganic compounds	NULL	122.906	AsO3
m/z=198.0424115	met42591	3-Dechloroethylifosfamide	HMDB0013858	Drug metabolite|Endogenous	Organic compounds	Extracellular	198.032	C5H12ClN2O2P
m/z=503.3081215	met37763	LysoPE(20:3(8Z,11Z,14Z)/0:0)	HMDB0011516	Endogenous|Food	Organic compounds	Extracellular|Membrane	503.301	C25H46NO7P
m/z=503.3081215	met68588	LysoPE(0:0/20:3(8Z,11Z,14Z))	HMDB0011486	Endogenous|Food	Organic compounds	Extracellular|Membrane	503.301	C25H46NO7P
m/z=332.2062807	met8275	11b-Hydroxyprogesterone	HMDB0004031	Endogenous|Food	Lipids and lipid-like molecules	Extracellular|Membrane (predicted from logP)	332.199	C20H28O4
m/z=495.3374388	met18419	LysoPC(16:0)	HMDB0010382	Endogenous|Food	Organic compounds	Extracellular|Membrane	495.332	C24H50NO7P
m/z=465.310151	met45988	Sodium glycocholate	HMDB0032596	Endogenous|Food	Lipids and lipid-like molecules	Extracellular	465.309	C26H43NO6
m/z=301.0446721	met15298	N-Acetylgalactosamine 4-sulphate	HMDB0000781	Endogenous	Organic compounds	NULL	301.047	C8H15NO9S
m/z=761.5147274	met16643	PS(18:0/16:1(9Z))	HMDB0012377	Endogenous|Food	Organic compounds	Extracellular|Membrane	761.521	C40H76NO10P
m/z=761.5147274	met48581	PS(18:1(9Z)/16:0)	HMDB0012387	Endogenous|Food	Organic compounds	Extracellular|Membrane	761.521	C40H76NO10P
m/z=370.3567699	met19265	Cholest-5-ene	HMDB0000941	Endogenous|Food	Organic compounds	Extracellular|Membrane	370.36	C27H46
m/z=130.0551686	met14637	3-Methyl-2-oxovaleric acid	HMDB0000491	Endogenous|Food	Organic compounds	Cytoplasm|Extracellular|Membrane	130.063	C6H10O3
m/z=130.0551686	met43585	Ketoleucine	HMDB0000695	Endogenous|Food	Organic compounds	Cytoplasm|Extracellular|Membrane|Mitochondria	130.063	C6H10O3
m/z=279.0426923	met3679	7-Hydroxyticlopidine	HMDB0013921	Drug metabolite|Endogenous	Organic compounds	Extracellular	279.048	C14H14ClNOS
m/z=477.2922214	met54798	LysoPE(18:2(9Z,12Z)/0:0)	HMDB0011507	Endogenous|Food	Organic compounds	Extracellular|Membrane	477.286	C23H44NO7P
m/z=307.0759328	met70469	Glutathione	HMDB0000125	Drug metabolite|Endogenous	Organic compounds	Cytoplasm|Extracellular|Mitochondria|Endoplasmic reticulum	307.084	C10H17N3O6S
m/z=622.5650379	met18835	CE(16:1(9Z))	HMDB0000658	Endogenous|Food	Organic compounds	Extracellular|Membrane (predicted from logP)	622.569	C43H74O2
m/z=187.1272495	met24868	N-Heptanoylglycine	HMDB0013010	Endogenous	Organic compounds	NULL	187.121	C9H17NO3
m/z=625.312536	met59999	11-trans-Leukotriene C4	HMDB0005095	Endogenous	Organic compounds	NULL	625.303	C30H47N3O9S
m/z=244.1938693	met64026	(R)-3-Hydroxy-tetradecanoic acid	HMDB0010731	Endogenous|Food	Organic compounds	Extracellular|Membrane	244.204	C14H28O3
m/z=69.99698842	met47412	Propynoic acid	HMDB0006804	Endogenous	Organic compounds	NULL	70.0055	C3H2O2
m/z=165.0864937	met69937	L-Phenylalanine	HMDB0000159	Drug|Food|Plant	Organic compounds	Cytoplasm|Extracellular|Mitochondria	165.079	C9H11NO2
m/z=438.2840053	met3891	LPA(18:0/0:0)	HMDB0007854	Endogenous|Food	Organic compounds	Extracellular|Membrane	438.275	C21H43O7P
m/z=438.2840053	met69569	LPA(0:0/18:0)	HMDB0007850	Endogenous|Food	Organic compounds	Extracellular|Membrane	438.275	C21H43O7P
m/z=257.1098996	met64650	Glycerophosphocholine	HMDB0000086	Endogenous|Food	Organic compounds	Cytoplasm|Extracellular|Membrane	257.103	C8H20NO6P
m/z=257.1098996	met54296	4a-Hydroxytetrahydrobiopterin	HMDB0002281	Endogenous	Organic compounds	NULL	257.112	C9H15N5O4
m/z=993.3046375	met53322	(S)-3-Hydroxytetradecanoyl-CoA	HMDB0003934	Endogenous|Food	Organic compounds	Extracellular|Membrane	993.308	C35H62N7O18P3S
m/z=745.6038205	met11168	PC(o-18:1(9Z)/16:0)	HMDB0013426	Endogenous|Food	Organic compounds	Extracellular|Membrane	745.599	C42H84NO7P
m/z=822.5345461	met56690	PG(18:1(11Z)/22:5(4Z,7Z,10Z,13Z,16Z))	HMDB0010627	Endogenous|Food	Organic compounds	Extracellular|Membrane	822.541	C46H79O10P
m/z=822.5345461	met38558	PG(18:0/22:6(4Z,7Z,10Z,13Z,16Z,19Z))	HMDB0010614	Endogenous|Food	Organic compounds	Extracellular|Membrane	822.541	C46H79O10P
m/z=542.2733477	met32028	Cortolone-3-glucuronide	HMDB0010320	Drug metabolite|Endogenous|Food	Organic compounds	Cytoplasm|Extracellular|Membrane	542.273	C27H42O11
m/z=428.3203272	met73887	Ercalcitriol	HMDB0006225	Endogenous|Food	Lipids and lipid-like molecules	Extracellular|Membrane|Mitochondria	428.329	C28H44O3
m/z=507.3229912	met29123	LysoPE(20:1(11Z)/0:0)	HMDB0011512	Endogenous|Food	Organic compounds	Extracellular|Membrane	507.332	C25H50NO7P
m/z=507.3229912	met2683	LysoPE(0:0/20:1(11Z))	HMDB0011482	Endogenous|Food	Organic compounds	Extracellular|Membrane	507.332	C25H50NO7P
m/z=699.5633671	met51225	Glucosylceramide (d18:1/16:0)	HMDB0004971	Endogenous|Food	Organic compounds	Extracellular|Membrane	699.565	C40H77NO8
m/z=509.3530267	met45039	LysoPC(17:0)	HMDB0012108	Endogenous|Food	Organic compounds	Extracellular|Membrane	509.348	C25H52NO7P
m/z=509.3530267	met39522	LysoPE(20:0/0:0)	HMDB0011511	Endogenous|Food	Organic compounds	Extracellular|Membrane	509.348	C25H52NO7P
m/z=746.50033	met19566	PG(16:1(9Z)/18:1(9Z))	HMDB0010589	Endogenous|Food	Organic compounds	Membrane|Extracellular	746.51	C40H75O10P
m/z=746.50033	met17480	PG(18:1(11Z)/16:1(9Z))	HMDB0010616	Endogenous|Food	Organic compounds	Extracellular|Membrane	746.51	C40H75O10P
m/z=252.0927655	met20954	Deoxyinosine	HMDB0000071	Endogenous	Organic compounds	Cytoplasm|Extracellular|Nucleus	252.086	C10H12N4O4
m/z=155.9728621	met5734	Phosphoglycolic acid	HMDB0000816	Endogenous	Organic compounds	Cytoplasm (predicted from logP)	155.982	C2H5O6P
m/z=379.2393065	met25703	Sphingosine 1-phosphate	HMDB0000277	Endogenous|Food	Organic compounds	Cytoplasm|Extracellular|Membrane|Endoplasmic reticulum	379.249	C18H38NO5P
m/z=533.3554855	met56356	LysoPE(22:2(13Z,16Z)/0:0)	HMDB0011522	Endogenous|Food	Organic compounds	Extracellular|Membrane	533.348	C27H52NO7P
m/z=533.3554855	met30457	LysoPE(0:0/22:2(13Z,16Z))	HMDB0011492	Endogenous|Food	Organic compounds	Extracellular|Membrane	533.348	C27H52NO7P
m/z=284.2627013	met69040	Stearic acid	HMDB0000827	Endogenous|Food	Lipids and lipid-like molecules	Cytoplasm|Extracellular|Membrane	284.272	C18H36O2
m/z=302.2151678	met42686	Eicosapentaenoic acid	HMDB0001999	Drug metabolite|Endogenous|Food	Lipids and lipid-like molecules	Extracellular|Membrane (predicted from logP)	302.225	C20H30O2
m/z=302.2151678	met67523	Retinyl ester	HMDB0003598	Endogenous|Food	Organic compounds	Extracellular|Membrane (predicted from logP)	302.225	C20H30O2
m/z=843.576448	met25980	PE(22:6(4Z,7Z,10Z,13Z,16Z,19Z)/22:2(13Z,16Z))	HMDB0009701	Endogenous|Food	Organic compounds	Extracellular|Membrane	843.578	C49H82NO8P
m/z=843.576448	met5552	PE(22:2(13Z,16Z)/22:6(4Z,7Z,10Z,13Z,16Z,19Z))	HMDB0009573	Endogenous|Food	NULL	Extracellular|Membrane	843.578	C49H82NO8P
m/z=811.6054459	met61576	PC(18:1(11Z)/20:2(11Z,14Z))	HMDB0008078	Endogenous|Food	Organic compounds	Membrane|Extracellular	811.609	C46H86NO8P
m/z=811.6054459	met6115	PC(20:2(11Z,14Z)/18:1(11Z))	HMDB0008334	Endogenous|Food	NULL	Extracellular|Membrane	811.609	C46H86NO8P
m/z=145.1160107	met55458	3-Dehydroxycarnitine	HMDB0006831	Endogenous	Organic compounds	NULL	145.11	C7H15NO2
m/z=164.0758415	met63885	L-Fucose	HMDB0000174	Endogenous	Organic compounds	Cytoplasm|Extracellular|Lysosome	164.068	C6H12O5
m/z=161.9133051	met59301	Trichloroacetic acid	HMDB0042048	Endogenous	Organic compounds	NULL	161.904	C2HCl3O2
m/z=614.1537861	met54063	Cytidine monophosphate N-acetylneuraminic acid	HMDB0001176	Endogenous	Organic compounds	Cytoplasm|Nucleus|Golgi apparatus	614.147	C20H31N4O16P
m/z=205.0552671	met29568	Lipoamide	HMDB0000962	Endogenous	Organic compounds	Membrane (predicted from logP)|Mitochondria	205.06	C8H15NOS2
m/z=300.200718	met68504	13-cis-Retinoic acid	HMDB0006219	Endogenous|Food	Lipids and lipid-like molecules	Cytoplasm|Extracellular|Membrane|Nucleus|Endoplasmic reticulum	300.209	C20H28O2
m/z=329.0598528	met67166	Adenosine 2,3-cyclic phosphate	HMDB0011616	Endogenous	Organic compounds	NULL	329.053	C10H12N5O6P
m/z=584.2730133	met26101	4E,15Z-Bilirubin IXa	HMDB0000488	Endogenous	Organoheterocyclic compounds	Cytoplasm	584.263	C33H36N4O6
m/z=242.1823062	met39586	3-Oxotetradecanoic acid	HMDB0010730	Endogenous|Food	Organic compounds	Extracellular|Membrane	242.188	C14H26O3
m/z=202.1354773	met34683	Asymmetric dimethylarginine	HMDB0001539	Endogenous	Organic compounds	Cytoplasm (predicted from logP)	202.143	C8H18N4O2
m/z=309.1108772	met21820	N-Acetylneuraminic acid	HMDB0000230	Endogenous	Organic compounds	Cytoplasm|Membrane|Nucleus|Lysosome	309.106	C11H19NO9
m/z=521.3554063	met16695	LysoPC(18:1(11Z))	HMDB0010385	Endogenous|Food	Organic compounds	Extracellular|Membrane	521.348	C26H52NO7P
m/z=184.032396	met37124	3,4-Dihydroxymandelic acid	HMDB0001866	Endogenous	Organic compounds	Cytoplasm	184.037	C8H8O5
m/z=214.0159538	met16720	Deoxyribose 1-phosphate	HMDB0001351	Endogenous	Organic compounds	Cytoplasm (predicted from logP)	214.024	C5H11O7P
m/z=214.0159538	met40134	Deoxyribose 5-phosphate	HMDB0001031	Endogenous	Organic compounds	Cytoplasm (predicted from logP)	214.024	C5H11O7P
m/z=306.2461762	met23348	8,11,14-Eicosatrienoic acid	HMDB0002925	Endogenous|Food	Organic compounds	Cytoplasm|Extracellular|Membrane (predicted from logP)	306.256	C20H34O2
m/z=507.3391817	met29123	LysoPE(20:1(11Z)/0:0)	HMDB0011512	Endogenous|Food	Organic compounds	Extracellular|Membrane	507.332	C25H50NO7P
m/z=507.3391817	met2683	LysoPE(0:0/20:1(11Z))	HMDB0011482	Endogenous|Food	Organic compounds	Extracellular|Membrane	507.332	C25H50NO7P
m/z=885.6288967	met57972	PC(22:2(13Z,16Z)/22:6(4Z,7Z,10Z,13Z,16Z,19Z))	HMDB0008616	Endogenous|Food	NULL	Extracellular|Membrane	885.625	C52H88NO8P
m/z=885.6288967	met11957	PC(22:6(4Z,7Z,10Z,13Z,16Z,19Z)/22:2(13Z,16Z))	HMDB0008744	Endogenous|Food	Organic compounds	Extracellular|Membrane	885.625	C52H88NO8P
m/z=248.1101146	met44064	6-Hydroxymelatonin	HMDB0004081	Drug metabolite|Endogenous	Organic compounds	Cytoplasm	248.116	C13H16N2O3
m/z=743.5413704	met43399	PE(18:1(11Z)/18:1(11Z))	HMDB0009025	Endogenous|Food	Organic compounds	Extracellular|Membrane	743.547	C41H78NO8P
m/z=743.5413704	met55510	PE(14:1(9Z)/22:1(13Z))	HMDB0008875	Endogenous|Food	Organic compounds	Extracellular|Membrane	743.547	C41H78NO8P
m/z=527.3083854	met14742	LysoPE(0:0/22:5(4Z,7Z,10Z,13Z,16Z))	HMDB0011494	Endogenous|Food	Organic compounds	Extracellular|Membrane	527.301	C27H46NO7P
m/z=527.3083854	met32195	LysoPE(0:0/22:5(7Z,10Z,13Z,16Z,19Z))	HMDB0011495	Endogenous|Food	Organic compounds	Extracellular|Membrane	527.301	C27H46NO7P
m/z=358.102283	met57984	Pantetheine 4-phosphate	HMDB0001416	Endogenous	Organic compounds	Cytoplasm (predicted from logP)	358.096	C11H23N2O7PS
m/z=361.2543013	met12387	N-Arachidonoyl glycine	HMDB0005096	Endogenous	Organic compounds	Membrane (predicted from logP)	361.262	C22H35NO3
m/z=236.07181	met14796	N-Formylkynurenine	HMDB0001200	Endogenous	Organic compounds	Cytoplasm (predicted from logP)	236.08	C11H12N2O4
m/z=282.107	met50732	12-Hydroxynevirapine	HMDB0013911	Drug metabolite|Endogenous	Organic compounds	Extracellular	282.112	C15H14N4O2
m/z=131.0867683	met37690	L-Isoleucine	HMDB0000172	Drug|Food|Plant	Organic compounds	Cytoplasm|Extracellular|Mitochondria	131.095	C6H13NO2
m/z=237.0900312	met47720	Dyspropterin	HMDB0001195	Endogenous	Organic compounds	Nucleus	237.086	C9H11N5O3
m/z=237.0900312	met8446	Sepiapterin	HMDB0000238	Endogenous	Organic compounds	Cytoplasm (predicted from logP)	237.086	C9H11N5O3
m/z=120.0400456	met45984	Purine	HMDB0001366	Endogenous	Organoheterocyclic compounds	Cytoplasm (predicted from logP)	120.044	C5H4N4
m/z=499.2632914	met61017	LysoPE(20:5(5Z,8Z,11Z,14Z,17Z)/0:0)	HMDB0011519	Endogenous|Food	Organic compounds	Extracellular|Membrane	499.27	C25H42NO7P
m/z=919.238108	met719	4-cis-Decenoyl-CoA	HMDB0002145	Endogenous|Food	Organic compounds	Extracellular|Membrane	919.235	C31H52N7O17P3S
m/z=919.238108	met3617	trans-3-Decenoyl-CoA	HMDB0002137	Endogenous|Food	Organic compounds	Extracellular|Membrane	919.235	C31H52N7O17P3S
m/z=547.3606885	met27570	LysoPC(20:2(11Z,14Z))	HMDB0010392	Endogenous|Food	Organic compounds	Extracellular|Membrane	547.364	C28H54NO7P
m/z=545.3508499	met1326	LysoPC(20:3(8Z,11Z,14Z))	HMDB0010394	Endogenous|Food	Organic compounds	Extracellular|Membrane	545.348	C28H52NO7P
m/z=545.3508499	met746	LysoPC(20:3(5Z,8Z,11Z))	HMDB0010393	Endogenous|Food	Organic compounds	Extracellular|Membrane	545.348	C28H52NO7P
m/z=493.3072519	met28887	LysoPC(16:1(9Z))	HMDB0010383	Endogenous|Food	Organic compounds	Extracellular|Membrane	493.317	C24H48NO7P
m/z=451.2609606	met25737	LysoPE(16:1(9Z)/0:0)	HMDB0011504	Endogenous|Food	Organic compounds	Extracellular|Membrane	451.27	C21H42NO7P
m/z=451.2609606	met59645	LysoPE(0:0/16:1(9Z))	HMDB0011474	Endogenous|Food	Organic compounds	Extracellular|Membrane	451.27	C21H42NO7P
m/z=217.1388462	met2772	Propionylcarnitine	HMDB0000824	Endogenous|Food	Organic compounds	Cytoplasm|Extracellular|Membrane|Mitochondria|Peroxisome	217.131	C10H19NO4
m/z=537.5023544	met2707	N-Palmitoylsphingosine	HMDB0000790	Endogenous|Food	Organic compounds	Extracellular|Membrane (predicted from logP)	537.512	C34H67NO3
m/z=352.1302289	met70706	Cotinine glucuronide	HMDB0001013	Drug metabolite|Endogenous	Organic compounds	Cytoplasm (predicted from logP)	352.127	C16H20N2O7
m/z=509.3428008	met69133	LysoPE(0:0/20:0)	HMDB0011481	Endogenous|Food	Organic compounds	Extracellular|Membrane	509.348	C25H52NO7P
m/z=509.3428008	met39522	LysoPE(20:0/0:0)	HMDB0011511	Endogenous|Food	Organic compounds	Extracellular|Membrane	509.348	C25H52NO7P
m/z=817.6002474	met51656	PC(P-18:1(9Z)/22:5(7Z,10Z,13Z,16Z,19Z))	HMDB0011327	Endogenous|Food	Organic compounds	Extracellular|Membrane	817.599	C48H84NO7P
m/z=817.6002474	met69142	PC(P-18:1(9Z)/22:5(4Z,7Z,10Z,13Z,16Z))	HMDB0011326	Endogenous|Food	Organic compounds	Extracellular|Membrane	817.599	C48H84NO7P
m/z=481.3133311	met72417	LysoPE(0:0/18:0)	HMDB0011129	Endogenous|Food	Organic compounds	Extracellular|Membrane	481.317	C23H48NO7P
m/z=89.04074905	met71556	Ethyl carbamate	HMDB0031219	Endogenous|Food	Organic compounds	Cytoplasm|Extracellular	89.0477	C3H7NO2
m/z=89.04074905	met33142	D-Alanine	HMDB0001310	Endogenous|Microbial	Organic compounds	NULL	89.0477	C3H7NO2
m/z=89.04074905	met38109	Beta-Alanine	HMDB0000056	Endogenous	Organic acids and derivatives	Cytoplasm|Extracellular|Mitochondria	89.0477	C3H7NO2
m/z=89.04074905	met590	Sarcosine	HMDB0000271	Endogenous	Organic acids and derivatives	Extracellular|Mitochondria|Peroxisome	89.0477	C3H7NO2
m/z=533.346491	met56356	LysoPE(22:2(13Z,16Z)/0:0)	HMDB0011522	Endogenous|Food	Organic compounds	Extracellular|Membrane	533.348	C27H52NO7P
m/z=300.2571673	met37821	(R)-3-Hydroxy-Octadecanoic acid	HMDB0010737	Endogenous|Food	Organic compounds	Extracellular|Membrane	300.266	C18H36O3
m/z=379.2542746	met25703	Sphingosine 1-phosphate	HMDB0000277	Endogenous|Food	Organic compounds	Cytoplasm|Extracellular|Membrane|Endoplasmic reticulum	379.249	C18H38NO5P
m/z=451.2770896	met25737	LysoPE(16:1(9Z)/0:0)	HMDB0011504	Endogenous|Food	Organic compounds	Extracellular|Membrane	451.27	C21H42NO7P
m/z=451.2770896	met59645	LysoPE(0:0/16:1(9Z))	HMDB0011474	Endogenous|Food	Organic compounds	Extracellular|Membrane	451.27	C21H42NO7P
m/z=79.94894929	met73524	Sulfite	HMDB0000240	Endogenous	Inorganic compounds	Mitochondria	79.9568	O3S
m/z=136.0472132	met65890	Phenylacetic acid	HMDB0000209	Endogenous|Microbial	Benzenoids	NULL	136.052	C8H8O2
m/z=136.0472132	met73376	Hypoxanthine	HMDB0000157	Drug metabolite|Endogenous	Organoheterocyclic compounds	Cytoplasm|Extracellular|Lysosome|Peroxisome	136.039	C5H4N4O
m/z=328.2467388	met29496	Docosahexaenoic acid	HMDB0002183	Endogenous|Food	Lipids and lipid-like molecules	Cytoplasm|Extracellular|Membrane	328.24	C22H32O2
m/z=787.5311701	met29667	PS(18:2(9Z,12Z)/18:0)	HMDB0012400	Endogenous|Food	Organic compounds	Extracellular|Membrane	787.536	C42H78NO10P
m/z=479.3439386	met19955	LysoPC(P-16:0)	HMDB0010407	Endogenous|Food	Organic compounds	Extracellular|Membrane	479.338	C24H50NO6P
m/z=179.0492787	met56730	Hippuric acid	HMDB0000714	Drug metabolite|Endogenous|Microbial	Benzenoids	Cytoplasm	179.058	C9H9NO3
m/z=743.5869218	met16104	PC(P-16:0/18:1(9Z))	HMDB0011210	Endogenous|Food	Organic compounds	Extracellular|Membrane	743.583	C42H82NO7P
m/z=743.5869218	met7230	PC(O-16:0/18:2(9Z,12Z))	HMDB0011151	Endogenous|Food	Organic compounds	Extracellular|Membrane	743.583	C42H82NO7P
m/z=205.0649568	met70144	5-Methoxyindoleacetate	HMDB0004096	Endogenous	Organic compounds	Cytoplasm	205.074	C11H11NO3
m/z=205.0649568	met29568	Lipoamide	HMDB0000962	Endogenous	Organic compounds	Membrane (predicted from logP)|Mitochondria	205.06	C8H15NOS2
m/z=607.0892683	met11923	Uridine diphosphate-N-acetylgalactosamine	HMDB0000304	Endogenous	Organic compounds	Lysosome|Endoplasmic reticulum|Golgi apparatus	607.082	C17H27N3O17P2
m/z=623.6249284	met43809	Cer(d18:0/22:0)	HMDB0011765	Endogenous|Food	Organic compounds	Membrane|Extracellular	623.622	C40H81NO3
m/z=646.5059086	met73441	SM(d18:1/12:0)	HMDB0012096	Endogenous|Food	Organic compounds	Extracellular|Membrane	646.505	C35H71N2O6P
m/z=131.065622	met50114	3-Methylindole	HMDB0000466	Endogenous	Organoheterocyclic compounds	Membrane (predicted from logP)	131.073	C9H9N
m/z=131.065622	met41572	5-Amino-2-oxopentanoic acid	HMDB0006272	Endogenous|Food	Organic compounds	Extracellular|Membrane|Peroxisome	131.058	C5H9NO3
m/z=131.065622	met44325	Creatine	HMDB0000064	Endogenous	Organic compounds	Cytoplasm|Extracellular|Mitochondria	131.069	C4H9N3O2
m/z=131.065622	met41028	Propionylglycine	HMDB0000783	Endogenous	Organic compounds	Cytoplasm (predicted from logP)	131.058	C5H9NO3
m/z=387.0150461	met44391	dCDP	HMDB0001245	Endogenous	Organic compounds	Mitochondria|Nucleus	387.023	C9H15N3O10P2
m/z=483.3116307	met17007	Lithocholyltaurine	HMDB0000722	Endogenous|Food	Lipids and lipid-like molecules	Extracellular	483.302	C26H45NO5S
m/z=280.2311018	met15964	Linoelaidic acid	HMDB0006270	Endogenous|Food	Organic compounds	Cytoplasm|Extracellular|Membrane	280.24	C18H32O2
m/z=404.2648517	met15380	7a,12a-Dihydroxy-3-oxo-4-cholenoic acid	HMDB0000447	Endogenous|Food	Lipids and lipid-like molecules	Extracellular	404.256	C24H36O5
m/z=306.2609876	met23348	8,11,14-Eicosatrienoic acid	HMDB0002925	Endogenous|Food	Organic compounds	Cytoplasm|Extracellular|Membrane (predicted from logP)	306.256	C20H34O2
m/z=330.246616	met72519	Docosapentaenoic acid	HMDB0006528	Endogenous|Food	Organic compounds	Extracellular|Membrane (predicted from logP)	330.256	C22H34O2
m/z=228.2009143	met33253	Myristic acid	HMDB0000806	Endogenous|Food	Organic compounds	Cytoplasm|Extracellular|Membrane (predicted from logP)	228.209	C14H28O2
m/z=356.3011373	met8927	MG(0:0/18:1(9Z)/0:0)	HMDB0011537	Endogenous|Food	Organic compounds	Extracellular|Membrane	356.293	C21H40O4
m/z=356.3011373	met16244	MG(18:1(11Z)/0:0/0:0)	HMDB0011566	Endogenous|Food	Organic compounds	Extracellular|Membrane	356.293	C21H40O4
m/z=745.5632757	met45118	PE(18:1(9Z)/18:0)	HMDB0009057	Endogenous|Food	Organic compounds	Extracellular|Membrane	745.562	C41H80NO8P
m/z=745.5632757	met16316	PE(18:0/18:1(9Z))	HMDB0008993	Endogenous|Food	Organic compounds	Extracellular|Membrane	745.562	C41H80NO8P
m/z=436.3558892	met59517	27-Deoxy-5b-cyprinol	HMDB0001231	Endogenous|Food	Lipids and lipid-like molecules	Extracellular	436.355	C27H48O4
m/z=674.4835902	met66751	PA(16:0/18:1(9Z))	HMDB0007859	Endogenous|Food	Organic compounds	Extracellular|Membrane	674.489	C37H71O8P
m/z=147.0608781	met46390	D-Glutamic acid	HMDB0003339	Food|Microbial	Organic compounds	Cytoplasm (predicted from logP)	147.053	C5H9NO4
m/z=147.0608781	met61724	N-Acetylserine	HMDB0002931	Endogenous	Organic compounds	Cytoplasm (predicted from logP)	147.053	C5H9NO4
m/z=467.3083551	met5395	LysoPC(14:0)	HMDB0010379	Endogenous|Food	Organic compounds	Extracellular|Membrane	467.301	C22H46NO7P
m/z=547.3708063	met27570	LysoPC(20:2(11Z,14Z))	HMDB0010392	Endogenous|Food	Organic compounds	Extracellular|Membrane	547.364	C28H54NO7P
m/z=299.2885132	met62084	3-Dehydrosphinganine	HMDB0001480	Endogenous|Food	Organic compounds	Cytoplasm|Extracellular|Membrane (predicted from logP)	299.282	C18H37NO2
m/z=886.5534732	met25504	PI(18:0/20:4(8Z,11Z,14Z,17Z))	HMDB0009816	Endogenous|Food	Organic compounds	Extracellular|Membrane	886.557	C47H83O13P
m/z=886.5534732	met43994	PI(22:4(10Z,13Z,16Z,19Z)/16:0)	HMDB0009912	Endogenous|Food	Organic compounds	Extracellular|Membrane	886.557	C47H83O13P
m/z=886.5534732	met73636	PI(18:2(9Z,12Z)/20:2(11Z,14Z))	HMDB0009853	Endogenous|Food	Organic compounds	Extracellular|Membrane	886.557	C47H83O13P
m/z=551.3950586	met67232	LysoPC(20:0)	HMDB0010390	Endogenous|Food	Organic compounds	Extracellular|Membrane	551.395	C28H58NO7P
m/z=207.0759154	met45820	Dihydrolipoamide	HMDB0000985	Endogenous	Organic compounds	Mitochondria	207.075	C8H17NOS2
m/z=127.9038263	met26263	Selenite	HMDB0011119	Endogenous	Inorganic compounds	NULL	127.901	O3Se
m/z=465.2927999	met39493	LysoPC(14:1(9Z))	HMDB0010380	Endogenous|Food	Organic compounds	Extracellular|Membrane	465.286	C22H44NO7P
m/z=221.0867619	met45692	N-Acetylmannosamine	HMDB0001129	Endogenous|Microbial	Organic compounds	Cytoplasm (predicted from logP)	221.09	C8H15NO6
m/z=221.0867619	met14501	N-Acetylgalactosamine	HMDB0000212	Endogenous	Organic compounds	Lysosome|Golgi apparatus	221.09	C8H15NO6
m/z=826.8239828	met65238	Triiodothyronine glucuronide	HMDB0010346	Endogenous	Organic compounds	NULL	826.822	C21H20I3NO10
m/z=509.4873546	met50660	Cer(d18:1/14:0)	HMDB0011773	Endogenous|Food	Organic compounds	Membrane|Extracellular	509.481	C32H63NO3
m/z=192.1586061	met49311	beta-Ionone	HMDB0036565	Endogenous|Food	Organic compounds	Extracellular|Membrane	192.151	C13H20O
m/z=529.27447	met23242	Glycochenodeoxycholate-3-sulfate	HMDB0002497	Endogenous|Food	Lipids and lipid-like molecules	Extracellular	529.271	C26H43NO8S
m/z=529.27447	met5706	N-[(3a,5b,7a)-3-hydroxy-24-oxo-7-(sulfooxy)cholan-24-yl]-Glycine	HMDB0002496	Endogenous|Food	Lipids and lipid-like molecules	Extracellular	529.271	C26H43NO8S
m/z=523.3591588	met47958	LysoPC(0:0/18:0)	HMDB0011128	Endogenous|Food	Organic compounds	Extracellular|Membrane	523.364	C26H54NO7P
m/z=791.5422569	met67292	PE(20:3(8Z,11Z,14Z)/20:3(8Z,11Z,14Z))	HMDB0009365	Endogenous|Food	Organic compounds	Extracellular|Membrane	791.547	C45H78NO8P
m/z=791.5422569	met29009	PE(22:2(13Z,16Z)/18:4(6Z,9Z,12Z,15Z))	HMDB0009558	Endogenous|Food	Organic compounds	Extracellular|Membrane	791.547	C45H78NO8P
m/z=725.5344037	met15244	PE(P-18:1(9Z)/18:2(9Z,12Z))	HMDB0011442	Endogenous|Food	Organic compounds	Extracellular|Membrane	725.536	C41H76NO7P
m/z=725.5344037	met339	PE(P-16:0/20:3(5Z,8Z,11Z))	HMDB0011350	Endogenous|Food	Organic compounds	Extracellular|Membrane	725.536	C41H76NO7P
m/z=551.3942727	met67232	LysoPC(20:0)	HMDB0010390	Endogenous|Food	Organic compounds	Extracellular|Membrane	551.395	C28H58NO7P
m/z=465.2919536	met39493	LysoPC(14:1(9Z))	HMDB0010380	Endogenous|Food	Organic compounds	Extracellular|Membrane	465.286	C22H44NO7P
m/z=791.5738122	met30581	PS(18:0/18:0)	HMDB0012378	Endogenous|Food	Organic compounds	Extracellular|Membrane	791.568	C42H82NO10P
m/z=344.2063229	met12805	11-Dehydrocorticosterone	HMDB0004029	Endogenous|Food	Organic compounds	Extracellular|Membrane	344.199	C21H28O4
m/z=543.3391338	met54967	LysoPC(20:4(8Z,11Z,14Z,17Z))	HMDB0010396	Endogenous|Food	Organic compounds	Extracellular|Membrane	543.332	C28H50NO7P
m/z=543.3391338	met25833	LysoPC(20:4(5Z,8Z,11Z,14Z))	HMDB0010395	Endogenous|Food	Organic compounds	Extracellular|Membrane	543.332	C28H50NO7P
m/z=840.7220071	met71547	TG(15:0/18:1(9Z)/18:3(9Z,12Z,15Z))	HMDB0011709	Endogenous|Food	NULL	Extracellular|Membrane	840.721	C54H96O6
m/z=340.0038403	met45535	1D-Myo-inositol 3,4-bisphosphate	HMDB0006235	Endogenous	Organic oxygen compounds	Cytoplasm	339.996	C6H14O12P2
m/z=340.0038403	met40551	1D-Myo-inositol 1,4-bisphosphate	HMDB0000968	Endogenous	Organic oxygen compounds	Cytoplasm|Nucleus	339.996	C6H14O12P2
m/z=312.0623422	met46935	Aflatoxin B1	HMDB0006552	Endogenous	Organic compounds	Cytoplasm|Extracellular	312.063	C17H12O6
m/z=256.2315379	met12691	Palmitic acid	HMDB0000220	Endogenous|Food	Lipids and lipid-like molecules	Cytoplasm|Extracellular|Membrane (predicted from logP)|Endoplasmic reticulum|Peroxisome	256.24	C16H32O2
m/z=479.291356	met33968	LysoPE(0:0/18:1(9Z))	HMDB0011476	Endogenous|Food	Organic compounds	Extracellular|Membrane	479.301	C23H46NO7P
m/z=509.3911252	met13817	LysoPC(O-18:0)	HMDB0011149	Endogenous|Food	Organic compounds	Extracellular|Membrane	509.385	C26H56NO6P
m/z=334.0743256	met57049	1-(sn-Glycero-3-phospho)-1D-myo-inositol	HMDB0011649	Endogenous	Organic compounds	NULL	334.066	C9H19O11P
m/z=649.6331154	met62479	N-Lignoceroylsphingosine	HMDB0000831	Endogenous|Food	Lipids and lipid-like molecules	Extracellular|Membrane	649.637	C42H83NO3
m/z=181.0814365	met50143	L-Tyrosine	HMDB0000158	Endogenous	Organic acids and derivatives	Cytoplasm|Extracellular|Mitochondria	181.074	C9H11NO3
m/z=191.0655239	met33356	5-Hydroxyindoleacetic acid	HMDB0000763	Endogenous	Organic compounds	Cytoplasm|Mitochondria	191.058	C10H9NO3

## Sheet: Biological process of pathways
Related biological processess of the 14 metabolism pathways
Metabolism pathway	Biological process	Reference
Sphingolipid metabolism	apoptosis（1）, proliferation(2), stress responses(3), necrosis(1), inflammation(4,5,6,7), autophagy（8）, senescence(9), differentiation(2)， lysosomal catabolism(10), cell growth and proliferation(11),mitochondrial dysfunction（12）, migragtion (13)	(1)Hetz CA. et al, J Cell Sci,115, 4671-4683(2002). (2)Spiegel S. et al, J Biol Chem,277, 25851-25854(2002).(3)Hannun YA. et al, J Biol Chem,277,25847-25850 (2002). (4)Snider AJ. et al, Biochimie, 92, 707-715(2010). (5) Kitatani K. et al, J Biol Chem, 284, 12979-12988(2009).(6)Hoeferlin, LA. et al, Handbook of Experimental Pharmacology, 215, 153-166(2013).(7) Ekyalongo RC. et al,BBA-Mol Cell Biol…
Tryptophan metabolism	Protein synthesis and degradation, stress response, inflammation (14,15,16), apoptosis(16,17),proliferation and differentiation (18)	(14)Floc'H NL. et al,Amino Acids,41,1195-1205(2011).(15)Strasser B. et al, Current Topics in Behavioral Neurosciences, 31,95-122(2016).(16)Krishnan S. et al,Cell reports 23, 1099-1111(2018). (17)Fallarino F. et al, Cell. Death Differ., 9,1069–1077(2002). (18)Eleftheriadi T. et al,Int. J. Mol. Med.,42,557-568(2018).
Phenylalanine metabolism	Protein synthesis and degradation, inflammation (13)，proliferation(17),lysosomal membrane efflux(18)	(15)Strasser B. et al, Current Topics in Behavioral Neurosciences, 31,95-122(2016). (19)Morgan HP. et al,PNAS, 110,5881-5886(2013).(20)Abu-Remaileh M. et al, Science, 358,807-813(2017).
Pyrimidine metabolism	Energy metabolism (21),synthesis of DNA, RNA, lipids, and carbohydrates (21,22),purinergic signalling (23),cell replication(23), proliferation(3), differentiation(23),death (23),	(21)Marinello E. et al,Advances in experimental medicine and biology,195, 1-701(1986). (22)Garavito MF. et al, Journal of Genetics and Genomics,42,195-205(2015). (23)Burnstock G. et al,Cell Death & Disease, 1, e9 (2010).
Glycerophospholipid metabolism	membrane structural(24), signalling(24), cellular homeostasis(24), stress response(25), proliferation (26,27), inflammatory response(28),mitochondria oxidation(29),migration(30),apoptosis(31)	(24)Rodriguez-Cuenca S. et al,Progress in Lipid Research, 66,14-29(2017).(25)Jacobs AT. et al, Acc Chem Res,43,673-683(2010).(26) Wieder T. et al, Lipids,30,389-393(1995).(27)Nofer JR. et al,Biochemistry, 39,15199-151207(2000).(28)Lee SY. et al,Exp Mol Med, 42, 662-673(2010).(29)Kondo N. et al,Nat Commun 5,5338(2014).(30)Ouro A. et al,Biochemical pharmacology,92,642-650(2014).(31)Gills JJ. et al,…
beta-Alanine metabolism	cell proliferation(32), migration(32),CoA and enter fatty acid biosynthesis(KEGG and HMDB),cellular and mitochondria oxidative damage(33), energy metabolism(33),oxidative and inflammatory response(34)	(32)Vaughan RA. et al,Molecular Cancer,13,14(2014). (33)Gemelli T. et al, Molecular Neurobiology,55,5101-5110(2018). (34)Hoffman, JR. Amino acids,49,871-886(2018).
D-Glutamine and D-glutamate metabolism	cell proliferation(35,36), protein and nucleotide synthesis(36), TCA cycle and energy metabolism(36), inflammatory(37)	(35)Meng M.et al, Cell Cycle,9,3921-3932(2010).(36)DeBerardinis RJ. et al, Proc Natl Acad Sci,104,19345-19350(2007). (37)Palmieri Erika M. et al, Antioxid Redox Signal, 26,351-363(2016).
Tyrosine metabolism	Protein synthesis(38), inflammatory(39),energy metabolism(40)	(38)Eagle H. et al, J Bio Chem, 228, 847-861(1957).(39)Capuro L. et al, Biological Psychiatry,70,175-182(2011). (40)Ornellas R. Agressologie,11,15-19(1970).
Purine metabolism	Energy metabolism(19),synthesis of DNA, RNA, lipids, and carbohydrates(19),purinergic signalling(21),cell replication(21), proliferation(21), differentiation(21),death (21),inflammatory(41)	(21)Marinello E. et al,Advances in experimental medicine and biology,195, 1-701(1986). (23)Burnstock G. et al,Cell Death & Disease, 1, e9 (2010). (41)Pang B. et al, PNAS, 109,2319-2324 (2012).
Pantothenate and CoA biosynthesis	tricarboxylic acid cycle(42), the β-oxidation pathway(42),fatty acid and polyketide biosynthesis pathways(42), energy metabolism(42)	(42)Yokooji Y. et al,J Bio Chem, 284,28137-28145(2009).
Sulfur metabolism	energy metabolism(KEGG), mitochondria respiratory(43),cell proliferation(44), lipid metabolism(45)	（43）D'Imprima E. et al,Biochim Biophys Acta, 1857,1935-1942(2016). (44)Zou C. et al,Journal of Molecular Medicine,87,75-84(2009). (45)Poloni S. et al,Biology, 4, 383-396(2015).
Glutathione metabolism	regulation of gene expression(46), DNA and protein synthesis(46), cell proliferation and apoptosis(46), signal transduction(46), cytokine production and immune response(46), protein glutathionylation(46), oxdative stress response(46)	(46)Wu G. et al, The Journal of Nutrition,134,489-492(2004).
Propanoate metabolism	Carbohydrate metabolism (KEGG)
Primary bile acid biosynthesis	lipid absorption and cholesterol catabolism(47), fatty acid and triglyceride biosynthesis(47), energy metabolism(47),membrane damage(48),oxidative stress and apoptosis(48,49),cell proliferation(48,49), cell death(48), cell migration(49）, inflammatory effect(49)	（47）Watanabe M. et al,Nature, 439 484-489(2006). (48)Amaral JD. et al, The Journal of Lipid Research, 50, 1721-1734 (2009). （49）Liu X. et al, Cancer Letters, 412,194-207(2017).
